# Supplementary material for: Dietary Flaxseed and Flaxseed Oil Differentially Modulate Aspects of the Microbiota Gut–Brain Axis Following an Acute Lipopolysaccharide Challenge in Male C57Bl/6 Mice
Source: Nutrients. 2023 Aug 11;15(16):3542. doi: 10.3390/nu15163542 (PMC10459276; doi:10.3390/nu15163542)
Supplement: Supplementary file 1 [file nutrients-15-03542-s001.zip]

Archive with 2 entries (2 files):
- Supplemental Tables and Figures.pdf
- Table S9-Detailed statistics.xlsx
