# Supplementary material for: Dietary Flaxseed and Flaxseed Oil Differentially Modulate Aspects of the Microbiota Gut–Brain Axis Following an Acute Lipopolysaccharide Challenge in Male C57Bl/6 Mice
Source: Nutrients. 2023 Aug 11;15(16):3542. doi: 10.3390/nu15163542 (PMC10459276; doi:10.3390/nu15163542)
Supplement: Supplementary file 1 [file nutrients-15-03542-s001.zip › Table S9-Detailed statistics.xlsx]

## Sheet: Figure 2
Figure 2a				Figure 2b
% BW gain	Interaction	F (2, 66) = [3.381], P=0.040		24 hr DI	Interaction	F (2, 65) = [2.471], P=0.0924
Two-way ANOVA	Treatment	F (1, 66) = [243.4], P<0.0001		Two-way ANOVA	Treatment	F (1, 65) = [346.4], P<0.0001
	Diet	F (2, 66) = [1.525], P=0.2253			Diet	F (2, 65) = [1.487], P=0.2337
Tukey's multiple comparisons test				Tukey's multiple comparisons test
Groups	95.00% CI of diff.	Adjusted P Value		Groups	95.00% CI of diff.	Adjusted P Value
SAL:BD vs. SAL:FS	-3.605 to 2.276	0.9853		SAL:BD vs. SAL:FS	-0.9176 to 0.4009	0.8581
SAL:BD vs. SAL:FO	-3.104 to 2.777	>0.9999		SAL:BD vs. SAL:FO	-0.7176 to 0.6009	0.9998
SAL:BD vs. LPS:BD	4.126 to 10.01	<0.0001		SAL:BD vs. LPS:BD	1.343 to 2.691	<0.0001
SAL:BD vs. LPS:FS	7.119 to 13.00	<0.0001		SAL:BD vs. LPS:FS	1.707 to 3.026	<0.0001
SAL:BD vs. LPS:FO	6.176 to 12.06	<0.0001		SAL:BD vs. LPS:FO	1.932 to 3.251	<0.0001
SAL:FS vs. SAL:FO	-2.440 to 3.441	0.996		SAL:FS vs. SAL:FO	-0.4593 to 0.8593	0.9474
SAL:FS vs. LPS:BD	4.790 to 10.67	<0.0001		SAL:FS vs. LPS:BD	1.602 to 2.950	<0.0001
SAL:FS vs. LPS:FS	7.784 to 13.66	<0.0001		SAL:FS vs. LPS:FS	1.966 to 3.284	<0.0001
SAL:FS vs. LPS:FO	6.840 to 12.72	<0.0001		SAL:FS vs. LPS:FO	2.191 to 3.509	<0.0001
SAL:FO vs. LPS:BD	4.289 to 10.17	<0.0001		SAL:FO vs. LPS:BD	1.402 to 2.750	<0.0001
SAL:FO vs. LPS:FS	7.283 to 13.16	<0.0001		SAL:FO vs. LPS:FS	1.766 to 3.084	<0.0001
SAL:FO vs. LPS:FO	6.339 to 12.22	<0.0001		SAL:FO vs. LPS:FO	1.991 to 3.309	<0.0001
LPS:BD vs. LPS:FS	0.05290 to 5.934	0.0436		LPS:BD vs. LPS:FS	-0.3248 to 1.023	0.6519
LPS:BD vs. LPS:FO	-0.8902 to 4.991	0.328		LPS:BD vs. LPS:FO	-0.09983 to 1.248	0.1388
LPS:FS vs. LPS:FO	-3.884 to 1.997	0.9342		LPS:FS vs. LPS:FO	-0.4343 to 0.8843	0.9156
Figure 2d	Sickness AUC
Kruskal-Wallis Test
P Value	<0.0001
K-W Statistic	51.24
df	5
Dunn's multiple comparison's test
Group	Mean Rank diff.	Adjusted P Value
BD-SAL vs. BD-LPS	-30.92	0.0044
BD-SAL vs. FS-SAL	0.5833	>0.9999
BD-SAL vs. FS-LPS	-35.17	0.0006
BD-SAL vs. FO-SAL	-1.292	>0.9999
BD-SAL vs. FO-LPS	-39.46	<0.0001
BD-LPS vs. FS-SAL	31.5	0.0034
BD-LPS vs. FS-LPS	-4.25	>0.9999
BD-LPS vs. FO-SAL	29.63	0.0079
BD-LPS vs. FO-LPS	-8.542	>0.9999
FS-SAL vs. FS-LPS	-35.75	0.0004
FS-SAL vs. FO-SAL	-1.875	>0.9999
FS-SAL vs. FO-LPS	-40.04	<0.0001
FS-LPS vs. FO-SAL	33.88	0.0011
FS-LPS vs. FO-LPS	-4.292	>0.9999
FO-SAL vs. FO-LPS	-38.17	0.0001
Figure 2e	Nest score 8-hours			Figure 2f	Nest score 24-hours
Kruskal-Wallis Test				Kruskal-Wallis Test
P Value	<0.0001			P Value	0.011
K-W Statistic	30.39			K-W Statistic	20.36
df	5			df	5
Dunn's multiple comparison's test				Dunn's multiple comparison's test
Group	Mean Rank diff.	Adjusted P Value		Group	Mean Rank diff.	Adjusted P Value
BD-SAL vs. BD-LPS	25.58	0.0394		BD-SAL vs. BD-LPS	17.92	0.5357
BD-SAL vs. FS-SAL	1.542	>0.9999		BD-SAL vs. FS-SAL	-2.375	>0.9999
BD-SAL vs. FS-LPS	26.21	0.0308		BD-SAL vs. FS-LPS	20.17	0.2712
BD-SAL vs. FO-SAL	-3.958	>0.9999		BD-SAL vs. FO-SAL	-4.25	>0.9999
BD-SAL vs. FO-LPS	26.38	0.0289		BD-SAL vs. FO-LPS	21.29	0.1885
BD-LPS vs. FS-SAL	-24.04	0.0704		BD-LPS vs. FS-SAL	-20.29	0.2607
BD-LPS vs. FS-LPS	0.625	>0.9999		BD-LPS vs. FS-LPS	2.25	>0.9999
BD-LPS vs. FO-SAL	-29.54	0.0077		BD-LPS vs. FO-SAL	-22.17	0.1405
BD-LPS vs. FO-LPS	0.7917	>0.9999		BD-LPS vs. FO-LPS	3.375	>0.9999
FS-SAL vs. FS-LPS	24.67	0.0559		FS-SAL vs. FS-LPS	22.54	0.1235
FS-SAL vs. FO-SAL	-5.5	>0.9999		FS-SAL vs. FO-SAL	-1.875	>0.9999
FS-SAL vs. FO-LPS	24.83	0.0525		FS-SAL vs. FO-LPS	23.67	0.083
FS-LPS vs. FO-SAL	-30.17	0.0058		FS-LPS vs. FO-SAL	-24.42	0.0631
FS-LPS vs. FO-LPS	0.1667	>0.9999		FS-LPS vs. FO-LPS	1.125	>0.9999
FO-SAL vs. FO-LPS	30.33	0.0054		FO-SAL vs. FO-LPS	25.54	0.0413

## Sheet: Table 3
Table 3
HIP IL-1β	K-W test			HIP TNF-a	One-way ANOVA	(log transformed)		HIP IL-10	K-W test			HIP TLR-4	One-way ANOVA	(log transformed)
P Value	<0.0001			P Value	<0.0001			P Value	<0.0001			P Value	<0.0001
K-W Statistic	53.53			F	9.778			K-W Statistic	45			F	8.589
				DFn, DFd	5, 62							DFn, DFd	5, 66
Dunn's multiple comparison's test				Tukey's multiple comparisons test				Dunn's multiple comparison's test				Tukey's multiple comparisons test
Group	Mean rank difference	Adjusted P-value		Group	95.00% CI of diff.	Adjusted P Value		Group	Mean rank difference	Adjusted P Value		Groups	95.00% CI of diff.	Adjusted P Value
BD-SAL vs. FS-SAL	-9.833	>0.9999		BD-SAL vs. FS-SAL	-0.7351 to 0.1094	0.2623		BD-SAL vs. FS-SAL	-5.879	>0.9999		BD-SAL vs. FS-SAL	-0.1031 to 0.1705	0.9784
BD-SAL vs. FO-SAL	-0.6667	>0.9999		BD-SAL vs. FO-SAL	-0.7337 to 0.1280	0.318		BD-SAL vs. FO-SAL	-3.636	>0.9999		BD-SAL vs. FO-SAL	-0.05755 to 0.2160	0.5368
BD-SAL vs. BD-LPS	-34.7	0.0006		BD-SAL vs. BD-LPS	-1.178 to -0.3162	<0.0001		BD-SAL vs. BD-LPS	-39.63	<0.0001		BD-SAL vs. BD-LPS	-0.2799 to -0.006393	0.035
BD-SAL vs. FS-LPS	-33.6	0.0011		BD-SAL vs. FS-LPS	-1.080 to -0.2355	0.0003		BD-SAL vs. FS-LPS	-32.73	0.0016		BD-SAL vs. FS-LPS	-0.2774 to -0.003851	0.0404
BD-SAL vs. FO-LPS	-43.08	<0.0001		BD-SAL vs. FO-LPS	-1.238 to -0.3933	<0.0001		BD-SAL vs. FO-LPS	-31.73	0.0025		BD-SAL vs. FO-LPS	-0.2471 to 0.02644	0.1828
FS-SAL vs. FO-SAL	9.167	>0.9999		FS-SAL vs. FO-SAL	-0.4016 to 0.4217	>0.9999		FS-SAL vs. FO-SAL	2.242	>0.9999		FS-SAL vs. FO-SAL	-0.09125 to 0.1823	0.9237
FS-SAL vs. BD-LPS	-24.87	0.0495		FS-SAL vs. BD-LPS	-0.8458 to -0.02256	0.0329		FS-SAL vs. BD-LPS	-33.75	0.0004		FS-SAL vs. BD-LPS	-0.3136 to -0.04009	0.0042
FS-SAL vs. FS-LPS	-23.77	0.0747		FS-SAL vs. FS-LPS	-0.7475 to 0.05767	0.1343		FS-SAL vs. FS-LPS	-26.85	0.0171		FS-SAL vs. FS-LPS	-0.3111 to -0.03755	0.005
FS-SAL vs. FO-LPS	-33.25	0.0006		FS-SAL vs. FO-LPS	-0.9052 to -0.1001	0.0064		FS-SAL vs. FO-LPS	-25.85	0.0261		FS-SAL vs. FO-LPS	-0.2808 to -0.007259	0.0333
FO-SAL vs. BD-LPS	-34.03	0.0009		FO-SAL vs. BD-LPS	-0.8647 to -0.02377	0.0324		FO-SAL vs. BD-LPS	-35.99	0.0002		FO-SAL vs. BD-LPS	-0.3591 to -0.08560	0.0001
FO-SAL vs. FS-LPS	-32.93	0.0015		FO-SAL vs. FS-LPS	-0.7666 to 0.05666	0.1296		FO-SAL vs. FS-LPS	-29.09	0.0084		FO-SAL vs. FS-LPS	-0.3566 to -0.08306	0.0002
FO-SAL vs. FO-LPS	-42.42	<0.0001		FO-SAL vs. FO-LPS	-0.9243 to -0.1011	0.0066		FO-SAL vs. FO-LPS	-28.09	0.013		FO-SAL vs. FO-LPS	-0.3263 to -0.05277	0.0017
BD-LPS vs. FS-LPS	1.1	>0.9999		BD-LPS vs. FS-LPS	-0.3223 to 0.5009	0.9877		BD-LPS vs. FS-LPS	6.902	>0.9999		BD-LPS vs. FS-LPS	-0.1342 to 0.1393	>0.9999
BD-LPS vs. FO-LPS	-8.383	>0.9999		BD-LPS vs. FO-LPS	-0.4801 to 0.3431	0.9964		BD-LPS vs. FO-LPS	7.902	>0.9999		BD-LPS vs. FO-LPS	-0.1039 to 0.1696	0.9808
FS-LPS vs. FO-LPS	-9.483	>0.9999		FS-LPS vs. FO-LPS	-0.5603 to 0.2448	0.8572		FS-LPS vs. FO-LPS	1	>0.9999		FS-LPS vs. FO-LPS	-0.1065 to 0.1671	0.9866
mPFC IL-1β	One-way ANOVA	(log transformed)		mPFC TNF-a	K-W test			mPFC IL-10	K-W test			mPFC TLR-4	One-way ANOVA
P Value	<0.0001			P Value	0.006			P Value	<0.0001			P Value	0.2495
F	98.68			K-W Statistic	21.62			K-W Statistic	28.81			F	1.363
DFn, DFd	5, 63											DFn, DFd	5, 66
Tukey's multiple comparisons test				Dunn's multiple comparison's test				Dunn's multiple comparison's test
Group	95.00% CI of diff.	Adjusted P Value		Group	Mean rank difference	Adjusted P-value		Group	Mean rank difference	Adjusted P-value
BD-SAL vs. FS-SAL	-0.2673 to 0.3508	0.9987		BD-SAL vs. FS-SAL	-0.9167	>0.9999		BD-SAL vs. FS-SAL	-2.273	>0.9999
BD-SAL vs. FO-SAL	-0.2180 to 0.3726	0.9716		BD-SAL vs. FO-SAL	5.083	>0.9999		BD-SAL vs. FO-SAL	-5.689	>0.9999
BD-SAL vs. BD-LPS	-1.644 to -1.054	<0.0001		BD-SAL vs. BD-LPS	-26.37	0.021		BD-SAL vs. BD-LPS	-31.19	0.0024
BD-SAL vs. FS-LPS	-1.395 to -0.8042	<0.0001		BD-SAL vs. FS-LPS	-18.25	0.3566		BD-SAL vs. FS-LPS	-15.45	>0.9999
BD-SAL vs. FO-LPS	-1.561 to -0.9704	<0.0001		BD-SAL vs. FO-LPS	-11.42	>0.9999		BD-SAL vs. FO-LPS	-30.77	0.0029
FS-SAL vs. FO-SAL	-0.2673 to 0.3385	0.9993		FS-SAL vs. FO-SAL	6	>0.9999		FS-SAL vs. FO-SAL	-3.417	>0.9999
FS-SAL vs. BD-LPS	-1.694 to -1.088	<0.0001		FS-SAL vs. BD-LPS	-25.45	0.038		FS-SAL vs. BD-LPS	-28.92	0.0096
FS-SAL vs. FS-LPS	-1.444 to -0.8383	<0.0001		FS-SAL vs. FS-LPS	-17.33	0.5358		FS-SAL vs. FS-LPS	-13.18	>0.9999
FS-SAL vs. FO-LPS	-1.610 to -1.005	<0.0001		FS-SAL vs. FO-LPS	-10.5	>0.9999		FS-SAL vs. FO-LPS	-28.5	0.0114
FO-SAL vs. BD-LPS	-1.715 to -1.138	<0.0001		FO-SAL vs. BD-LPS	-31.45	0.0021		FO-SAL vs. BD-LPS	-25.5	0.0238
FO-SAL vs. FS-LPS	-1.466 to -0.8880	<0.0001		FO-SAL vs. FS-LPS	-23.33	0.0577		FO-SAL vs. FS-LPS	-9.765	>0.9999
FO-SAL vs. FO-LPS	-1.632 to -1.054	<0.0001		FO-SAL vs. FO-LPS	-16.5	0.7696		FO-SAL vs. FO-LPS	-25.08	0.0283
BD-LPS vs. FS-LPS	-0.03906 to 0.5385	0.1277		BD-LPS vs. FS-LPS	8.121	>0.9999		BD-LPS vs. FS-LPS	15.73	0.8491
BD-LPS vs. FO-LPS	-0.2053 to 0.3723	0.9568		BD-LPS vs. FO-LPS	14.95	>0.9999		BD-LPS vs. FO-LPS	0.4167	>0.9999
FS-LPS vs. FO-LPS	-0.4551 to 0.1225	0.5419		FS-LPS vs. FO-LPS	6.833	>0.9999		FS-LPS vs. FO-LPS	-15.32	0.9521

## Sheet: Figure 3
Figure 3a				Figure 3b				Figure 3c
Relative Spleen Weight	One-way ANOVA	(log transformed)		Serum TNF-a	One-way ANOVA	(log transformed)		Serum IL-10	One-way ANOVA
P Value	<0.0001			P Value	<0.0001			P Value	<0.0001
F	23.42			F	7.175			F	8.551
DFn, DFd	5, 66			DFn, DFd	5, 46			DFn, DFd	5, 48
Tukey's multiple comparisons test				Tukey's multiple comparisons test				Tukey's multiple comparisons test
Group	95.00% CI of diff.	Adjusted P Value		Groups	95.00% CI of diff.	Adjusted P Value		Group	95.00% CI of diff.	Adjusted P Value
BD-SAL vs. BD-LPS	0.03680 to 0.1982	0.0009		BD-SAL vs. BD-LPS	-0.5622 to -0.004517	0.0444		BD-SAL vs. BD-LPS	-113.2 to -15.22	0.0039
BD-SAL vs. FS-SAL	-0.1273 to 0.03410	0.5399		BD-SAL vs. FS-SAL	-0.2037 to 0.4717	0.8441		BD-SAL vs. FS-SAL	-48.39 to 64.73	0.998
BD-SAL vs. FS-LPS	0.05927 to 0.2207	<0.0001		BD-SAL vs. FS-LPS	-0.4118 to 0.1459	0.7164		BD-SAL vs. FS-LPS	-90.59 to 7.369	0.1382
BD-SAL vs. FO-SAL	-0.1404 to 0.02099	0.2648		BD-SAL vs. FO-SAL	-0.2875 to 0.3330	>0.9999		BD-SAL vs. FO-SAL	-60.82 to 48.18	0.9993
BD-SAL vs. FO-LPS	0.05748 to 0.2189	<0.0001		BD-SAL vs. FO-LPS	-0.6115 to -0.03554	0.0195		BD-SAL vs. FO-LPS	-117.5 to -18.04	0.0025
BD-LPS vs. FS-SAL	-0.2449 to -0.08342	<0.0001		BD-LPS vs. FS-SAL	0.1205 to 0.7143	0.0017		BD-LPS vs. FS-SAL	23.39 to 121.3	0.0009
BD-LPS vs. FS-LPS	-0.05826 to 0.1032	0.9634		BD-LPS vs. FS-LPS	-0.07726 to 0.3781	0.378		BD-LPS vs. FS-LPS	-17.40 to 62.58	0.5536
BD-LPS vs. FO-SAL	-0.2580 to -0.09653	<0.0001		BD-LPS vs. FO-SAL	0.04089 to 0.5714	0.0152		BD-LPS vs. FO-SAL	11.29 to 104.5	0.0072
BD-LPS vs. FO-LPS	-0.06004 to 0.1014	0.9744		BD-LPS vs. FO-LPS	-0.2790 to 0.1986	0.9959		BD-LPS vs. FO-LPS	-44.45 to 37.33	0.9998
FS-SAL vs. FS-LPS	0.1059 to 0.2673	<0.0001		FS-SAL vs. FS-LPS	-0.5638 to 0.02990	0.1004		FS-SAL vs. FS-LPS	-98.76 to -0.7993	0.0444
FS-SAL vs. FO-SAL	-0.09383 to 0.06761	0.9968		FS-SAL vs. FO-SAL	-0.4378 to 0.2153	0.9113		FS-SAL vs. FO-SAL	-68.98 to 40.01	0.9681
FS-SAL vs. FO-LPS	0.1041 to 0.2655	<0.0001		FS-SAL vs. FO-LPS	-0.7630 to -0.1521	0.0007		FS-SAL vs. FO-LPS	-125.6 to -26.21	0.0005
FS-LPS vs. FO-SAL	-0.2804 to -0.1190	<0.0001		FS-LPS vs. FO-SAL	-0.1095 to 0.4209	0.5101		FS-LPS vs. FO-SAL	-11.30 to 81.88	0.2355
FS-LPS vs. FO-LPS	-0.08250 to 0.07894	>0.9999		FS-LPS vs. FO-LPS	-0.4294 to 0.04820	0.1872		FS-LPS vs. FO-LPS	-67.04 to 14.75	0.4161
FO-SAL vs. FO-LPS	0.1172 to 0.2787	<0.0001		FO-SAL vs. FO-LPS	-0.6211 to -0.07146	0.0062		FO-SAL vs. FO-LPS	-108.8 to -14.08	0.0045

## Sheet: Figure 4
Figure 4a			Figure 4b			Figure 4c
Shannon diversity	K-W test		Observed features	K-W test		Bray-Curtis	PERMANOVA
P Value	<0.0001		P Value	<0.0001		P Value	0.001
K-W Statistic	34.2		K-W Statistic	23.31		F	10.51
						Permutations (#)	999
Dunn's multiple comparison's test			Dunn's multiple comparison's test
Groups	q Value		Groups	q Value		Groups	q Value
BD vs FS	<0.0001		BD vs FS	<0.0001		BD vs FS	0.0015
BD vs FO	0.061		BD vs FO	0.18		BD vs FO	0.535
FS vs FO	<0.0001		FS vs FO	<0.0001		FS vs FO	0.0015

## Sheet: Figure 6
Figure 6a				Figure 6b				Figure 6c				Figure 6d
Total SCFAs	One-way ANOVA			Acetate	K-W test			Propionate	One-way ANOVA			Butyrate	One-way ANOVA
P Value	<0.0001			P Value	<0.0001			P Value	0.0322			P Value	0.0001
F	13.49			K-W Statistic	27.66			F	3.622			F	10.33
DFn, DFd	2, 66							DFn, DFd	2, 66			DFn, DFd	2, 62
Tukey's multiple comparisons test				Dunn's multiple comparisons test				Tukey's multiple comparisons test				Tukey's multiple comparisons test
Group	95.00% CI of diff.	Adjusted P Value		Group	Mean Rank difference	Adjusted P Value		Group	95.00% CI of diff.	Adjusted P Value		Group	95.00% CI of diff.	Adjusted P Value
BD vs. FS	-0.4365 to -0.1137	0.0004		BD vs. FS	-24.72	<0.0001		BD vs. FS	-0.3173 to 0.04447	0.1748		BD vs. FS	-0.4932 to -0.1227	0.0005
BD vs. FO	-0.1143 to 0.2156	0.743		BD vs. FO	1.1	>0.9999		BD vs. FO	-0.1214 to 0.2484	0.6898		BD vs. FO	-0.1988 to 0.1717	0.9832
FS vs. FO	0.1625 to 0.4890	<0.0001		FS vs. FO	25.82	<0.0001		FS vs. FO	0.01694 to 0.3829	0.029		FS vs. FO	0.1113 to 0.4775	0.0008

## Sheet: Figure 7
Figure 7a				Figure 7b				Figure 7c			Figure 7d			Figure 7e
Shannon's Diversity	Interaction	F (2, 66) = [0.9421], P=0.3950		Observed features	Interaction	F (2, 66) = [0.1675], P=0.8461		Bray-Curtis	PERMANOVA		Bray-Curtis	PERMANOVA		Bray-Curtis	PERMANOVA
	Treatment	F (1, 66) = [2.646], P=0.1085			Treatment	F (1, 66) = [1.101], P=0.2979		P Value	0.014		P Value	0.001		P Value	0.001
	Diet	F (2, 66) = [33.31], P<0.0001			Diet	F (2, 66) = [19.18], P<0.0001		F	2.137		F	3.83		F	3.599
								Permutations (#)	999		Permutations (#)	999		Permutations (#)	999
Tukey's multiple comparisons test				Tukey's multiple comparisons test
Groups	95.00% CI of diff.	Adjusted P Value		Groups	95.00% CI of diff.	Adjusted P Value		Groups	q Value		Groups	q Value		Groups	q Value
SAL				SAL				BD-SAL vs. BD-LPS	0.02		FS-SAL vs. FS-LPS	0.001		FO-SAL vs. FO-LPS	0.001
BD vs. FS	-0.9370 to -0.3157	<0.0001		BD vs. FS	-85.10 to -20.90	0.0005
BD vs. FO	-0.1682 to 0.4531	0.5176		BD vs. FO	-48.85 to 15.35	0.4278
FS vs. FO	0.4582 to 1.079	<0.0001		FS vs. FO	4.147 to 68.35	0.0232
LPS				LPS
BD vs. FS	-0.9472 to -0.3259	<0.0001		BD vs. FS	-95.02 to -30.81	<0.0001
BD vs. FO	-0.3909 to 0.2304	0.8099		BD vs. FO	-57.85 to 6.353	0.1402
FS vs. FO	0.2457 to 0.8669	0.0002		FS vs. FO	5.063 to 69.27	0.0193

## Sheet: Figure 9
Figure 9a				Figure 9b				Figure 9c				Figure 9d
Total SCFA	K-W test			Acetate	K-W test			Propionate	K-W test			Butyrate	K-W test
P Value	<0.0001			P Value	<0.0001			P Value	0.0049			P Value	0.0001
K-W Statistic	28.95			K-W Statistic	32.59			K-W Statistic	16.81			K-W Statistic	25.62
Dunn's multiple comparison's test				Dunn's multiple comparison's test				Dunn's multiple comparison's test				Dunn's multiple comparison's test
Group	Mean rank difference	Adjusted P-value		Group	Mean rank difference	Adjusted P-value		Group	Mean rank difference	Adjusted P-value		Group	Mean rank difference	Adjusted P-value
BD-SAL vs. BD-LPS	1.057	>0.9999		BD-SAL vs. BD-LPS	-0.7273	>0.9999		BD-SAL vs. BD-LPS	3.057	>0.9999		BD-SAL vs. BD-LPS	1.148	>0.9999
BD-SAL vs. FS-SAL	-29.47	0.0022		BD-SAL vs. FS-SAL	-31.58	0.0007		BD-SAL vs. FS-SAL	-23.32	0.0397		BD-SAL vs. FS-SAL	-28.08	0.0035
BD-SAL vs. FS-LPS	-27.68	0.0038		BD-SAL vs. FS-LPS	-30.32	0.0009		BD-SAL vs. FS-LPS	-19.09	0.175		BD-SAL vs. FS-LPS	-20.86	0.0762
BD-SAL vs. FO-SAL	-5.591	>0.9999		BD-SAL vs. FO-SAL	-6.5	>0.9999		BD-SAL vs. FO-SAL	-7.636	>0.9999		BD-SAL vs. FO-SAL	-4.682	>0.9999
BD-SAL vs. FO-LPS	-12.97	>0.9999		BD-SAL vs. FO-LPS	-17.18	0.4019		BD-SAL vs. FO-LPS	-6.568	>0.9999		BD-SAL vs. FO-LPS	-0.1162	>0.9999
BD-LPS vs. FS-SAL	-30.53	0.0043		BD-LPS vs. FS-SAL	-30.85	0.0037		BD-LPS vs. FS-SAL	-26.38	0.026		BD-LPS vs. FS-SAL	-29.23	0.0063
BD-LPS vs. FS-LPS	-28.74	0.0074		BD-LPS vs. FS-LPS	-29.59	0.005		BD-LPS vs. FS-LPS	-22.15	0.1088		BD-LPS vs. FS-LPS	-22.01	0.1002
BD-LPS vs. FO-SAL	-6.648	>0.9999		BD-LPS vs. FO-SAL	-5.773	>0.9999		BD-LPS vs. FO-SAL	-10.69	>0.9999		BD-LPS vs. FO-SAL	-5.83	>0.9999
BD-LPS vs. FO-LPS	-14.03	>0.9999		BD-LPS vs. FO-LPS	-16.45	0.7614		BD-LPS vs. FO-LPS	-9.625	>0.9999		BD-LPS vs. FO-LPS	-1.264	>0.9999
FS-SAL vs. FS-LPS	1.786	>0.9999		FS-SAL vs. FS-LPS	1.259	>0.9999		FS-SAL vs. FS-LPS	4.227	>0.9999		FS-SAL vs. FS-LPS	7.214	>0.9999
FS-SAL vs. FO-SAL	23.88	0.0312		FS-SAL vs. FO-SAL	25.08	0.0184		FS-SAL vs. FO-SAL	15.68	0.648		FS-SAL vs. FO-SAL	23.4	0.0325
FS-SAL vs. FO-LPS	16.5	0.5652		FS-SAL vs. FO-LPS	14.4	>0.9999		FS-SAL vs. FO-LPS	16.75	0.5231		FS-SAL vs. FO-LPS	27.96	0.0074
FS-LPS vs. FO-SAL	22.09	0.0528		FS-LPS vs. FO-SAL	23.82	0.0248		FS-LPS vs. FO-SAL	11.45	>0.9999		FS-LPS vs. FO-SAL	16.18	0.4466
FS-LPS vs. FO-LPS	14.71	0.8676		FS-LPS vs. FO-LPS	13.14	>0.9999		FS-LPS vs. FO-LPS	12.52	>0.9999		FS-LPS vs. FO-LPS	20.75	0.1232
FO-SAL vs. FO-LPS	-7.377	>0.9999		FO-SAL vs. FO-LPS	-10.68	>0.9999		FO-SAL vs. FO-LPS	1.068	>0.9999		FO-SAL vs. FO-LPS	4.566	>0.9999
Figure 9e				Figure 9f				Figure 9g
LPS Biosynthesis	Two-way ANOVA			PPAR signalling	Two-way ANOVA			Membrane transport	Two-way ANOVA
	Interaction	F (2, 66) = [1.265], P=0.2890			Interaction	F (2, 66) = [0.4199], P=0.6588			Interaction	F (2, 66) = [1.007], P=0.3708
	Treatment	F (1, 66) = [20.50], P<0.0001			Treatment	F (1, 66) = [0.03506], P=0.8521			Treatment	F (1, 66) = [4.640], P=0.0349
	Diet	F (2, 66) = [21.93], P<0.0001			Diet	F (2, 66) = [13.62], P<0.0001			Diet	F (2, 66) = [19.94], P<0.0001
Tukey's multiple comparisons test				Tukey's multiple comparisons test				Tukey's multiple comparisons test
Group	95.00% CI of diff.	Adjusted P Value		Group	95.00% CI of diff.	Adjusted P Value		Group	95.00% CI of diff.	Adjusted P Value
SAL:BD vs. SAL:FS	0.02951 to 0.1582	0.0008		SAL:BD vs. SAL:FS	-0.0009917 to 0.03107	0.0783		SAL:BD vs. SAL:FS	-1.359 to 0.1033	0.1331
SAL:BD vs. SAL:FO	-0.08957 to 0.03915	0.8586		SAL:BD vs. SAL:FO	-0.01471 to 0.01734	0.9999		SAL:BD vs. SAL:FO	-0.3957 to 1.066	0.7583
SAL:BD vs. LPS:BD	-0.1225 to 0.006216	0.0994		SAL:BD vs. LPS:BD	-0.01836 to 0.01369	0.9981		SAL:BD vs. LPS:BD	-0.1447 to 1.317	0.1878
SAL:BD vs. LPS:FS	-0.05205 to 0.07667	0.9931		SAL:BD vs. LPS:FS	0.002490 to 0.03455	0.0144		SAL:BD vs. LPS:FS	-1.259 to 0.2034	0.2908
SAL:BD vs. LPS:FO	-0.1218 to 0.006905	0.1067		SAL:BD vs. LPS:FO	-0.01763 to 0.01442	0.9997		SAL:BD vs. LPS:FO	-0.1529 to 1.309	0.2004
SAL:FS vs. SAL:FO	-0.1834 to -0.05471	<0.0001		SAL:FS vs. SAL:FO	-0.02975 to 0.002306	0.1352		SAL:FS vs. SAL:FO	0.2320 to 1.694	0.0033
SAL:FS vs. LPS:BD	-0.2164 to -0.08765	<0.0001		SAL:FS vs. LPS:BD	-0.03340 to -0.001343	0.026		SAL:FS vs. LPS:BD	0.4830 to 1.945	0.0001
SAL:FS vs. LPS:FS	-0.1459 to -0.01719	0.0053		SAL:FS vs. LPS:FS	-0.01255 to 0.01951	0.9877		SAL:FS vs. LPS:FS	-0.6309 to 0.8311	0.9986
SAL:FS vs. LPS:FO	-0.2157 to -0.08696	<0.0001		SAL:FS vs. LPS:FO	-0.03267 to -0.0006125	0.0374		SAL:FS vs. LPS:FO	0.4748 to 1.937	0.0001
SAL:FO vs. LPS:BD	-0.09730 to 0.03142	0.6642		SAL:FO vs. LPS:BD	-0.01968 to 0.01238	0.9848		SAL:FO vs. LPS:BD	-0.4799 to 0.9821	0.9136
SAL:FO vs. LPS:FS	-0.02684 to 0.1019	0.5295		SAL:FO vs. LPS:FS	0.001176 to 0.03323	0.0283		SAL:FO vs. LPS:FS	-1.594 to -0.1319	0.0116
SAL:FO vs. LPS:FO	-0.09661 to 0.03211	0.6839		SAL:FO vs. LPS:FO	-0.01895 to 0.01311	0.9945		SAL:FO vs. LPS:FO	-0.4882 to 0.9738	0.9243
LPS:BD vs. LPS:FS	0.006098 to 0.1348	0.0238		LPS:BD vs. LPS:FS	0.004825 to 0.03688	0.0039		LPS:BD vs. LPS:FS	-1.845 to -0.3829	0.0004
LPS:BD vs. LPS:FO	-0.06367 to 0.06505	>0.9999		LPS:BD vs. LPS:FO	-0.01530 to 0.01676	>0.9999		LPS:BD vs. LPS:FO	-0.7393 to 0.7227	>0.9999
LPS:FS vs. LPS:FO	-0.1341 to -0.005409	0.026		LPS:FS vs. LPS:FO	-0.03615 to -0.004095	0.0059		LPS:FS vs. LPS:FO	0.3747 to 1.837	0.0005

## Sheet: Supplemental Figures
Figure S1a				Figure S1b
Pre-injection BW	One-way ANOVA			Pre-injection Total Diet intake	log-transformed One-way ANOVA
P Value	0.0941			P Value	0.0781
F	2.447			F	2.646
DFn, DFd	2, 69			DFn, DFd	2, 69
Tukey's multiple comparisons test				Tukey's multiple comparisons test
Group	95.00% CI of diff.	Adjusted P Value		Group	95.00% CI of diff.	Adjusted P Value
BD vs. FS	-3.185 to 0.2264	0.1021		BD vs. FS	-0.04543 to 0.001350	0.0689
BD vs. FO	-2.914 to 0.4972	0.2136		BD vs. FO	-0.03817 to 0.008613	0.2911
FS vs. FO	-1.435 to 1.976	0.9234		FS vs. FO	-0.01613 to 0.03065	0.7384
